# Supplementary material for: Identifying genes and regulatory pathways associated with the scleractinian coral calcification process
Source: PeerJ. 2017 Jul 20;5:e3590. doi: 10.7717/peerj.3590 (PMC5522607; doi:10.7717/peerj.3590)
Supplement: File S2 [file peerj-05-3590-s002.xlsx]

## Sheet: C11 vs C23
Homo Sapiens annotated	Names in microarray excel file
A2M	A2M_MOUSE
ABCA2	ABCA2_HUMAN
ACTA	ACT_PLAMG
act-2	ACT2
Aida	AIDA
Akap14	AKA14
Atp1a1	AT1A1_OREMO
B3galnt2	B3GL2
BTBD6	BTBD6_XENTR
henmt1	CA059
C1orf158	CA158
C1orf228	CA228_BOVIN
Cacna1c	CAC1F
CALR	CALR_CAEEL
CTSK	CATK
Ctsl1	CATL1_CANFA
CYB5D1	CB5D1_DANRE
PP2D1	CC048
CCDC134	CC134
CCDC37	CCD37
C5orf49	CE049
Cfh	CFAH
CISD2	CISD2_DROMO
C10orf112	CJ112_HUMAN
C11orf1	CK001
PPP1R32	CK066_MOUSE
CO3	CO3_MOUSE
C5	CO5
COMMD1	COMD1_MOUSE
MT-CO2	COX2_DROSU
CYP17A1	CP17A_CHICK
CSMD1	CSMD1_MOUSE
CSMD3	CSMD3_HUMAN
C20orf201	CT201
C21orf59	CU059
CUL2	CUL2_PONAB
DOCK7	DOCK7
Dnah8	DYH8_MOUSE
EEF1A1	EF1A1
EFCAB6	EFCB6
EFHC2	EFHC2_CHICK
HSP90B1	ENPL_CHICK
FAM154B	F154B
FAM166B	F166B_XENLA
FAM47B	FA47B
F9	FA9
Fibcd1	FABP
FAT4	FAT4_MOUSE
FOXD3	FOXD3
FRRS1	FRRS1_BOVIN
FBXL14	FXL14
FOXRED2	FXRD2_HUMAN
FYN	FYN
FZD4	FZD4_HUMAN
G7C	G7C_BOVIN
GATM	GATM_PONAB
GNG11	GBG11
GUCY1A3	GCYA1
GKAP1	GKAP1
GPR98	GPR98_MOUSE
GPSM2	GPSM2_HUMAN
GRP78	GRP78_CHICK
Hlf	HLF
HSPB11	HSB11
HYOU1	HYOU1_DANRE
IQCD	IQCD
IQCH	IQCH
JKAMP	JKAMP_HUMAN
PFKP	K6PP_MOUSE
KIF3A	KIF3A
KIF9	KIF9
ALOX5	LOX5_HUMAN
LRRC34	LRC34_HUMAN
LRTOMT	LRC51_PANTR
LRGUK	LRGUK_HUMAN
LRRC9	LRRC9_MOUSE
LTBP1	LTBP1
MASP1	MASP1_RAT
MBOAT2	MBOA2
MCRS1	MCRS1
Abcb1	MDR
MLH1	MLH1
MOK	MOK
MOT8	MOT8_RAT
Msi2	MSI2H
MUC4	MUC4
NCBP2	NCBP2
NDST2	NDST2
NDUFA5	NDUA5
MT-ND4	NU4M_MYTED
MT-ND5	NU5M_ANOQU
odf3	ODF3A_XENTR
C1orf27	ODR4_CHICK
PHF20L1	P20LX
PACRG	PACRG_MOUSE
PCSK6	PCSK6_HUMAN
PDE4A	PDE4A
PDI2	PDI2_CAEEL
PDIA4	PDIA4_HUMAN
PERC	PERC_ANOGA
PERQ2	PERQ2
PEX5	PEX5_BOVIN
PF20	PF20
Acan	PGCA_MOUSE
PLOD2	PLOD2
PPIB	PPIB_CHICK
PPN	PPN_MOUSE
PROC	PROC
PRPK	PRPK
PSP24	PSP24_XENLA
PLXDC2	PXDC2
RAB34	RAB34
RABL3	RABL3
RERE	RERE
RpL15	RL15_CHITE
RPL26	RL26_LITLI
RPL32	RL32_DROYA
RPL5	RL5_STYCL
MRPL46	RM46
RPIA	RPIA
RPS23	RS23_DERVA
RSPH1	RSPH1_MOUSE
SLC35A2	S35A2
SLC35C2	S35C2
SACS	SACS_HUMAN
SLC6A1	SC6A1_HUMAN
SCD5	SCD5
Sema5b	SEM5B
SF3A1	SF3A1_HUMAN
MIEF1	SMC7L
SNX7	SNX7
SOD1	SODC
SPAG6	SPAG6
SERPINB8	SPB8
SPON2	SPON2
SRPX2	SRPX2
STON2	STON2
STT3A	STT3A_MOUSE
SYT2	SYT2
TAZ	TAZ_DROME
TCHP	TCHP
TEF	TEF_CHICK
TEKT1	TEKT1_HUMAN
Txn2	THIOM_RAT
THRB	THRB
TSP1	TSP1_BOVIN
USP16	UBP16
Umod	UROM_HUMAN
VKORC1	VKOR1
VWA3A	VWA3A_MOUSE
Wfikkn2	WFKN2
WNT2	WNT2_DASNO
XKR6	XKR6
YPEL5	YPEL5_PONAB

## Sheet: T11 vs C11
Homo Sapiens annotated	Names in microarray excel file
Pzp	A1M
SLC25A31	AAC4
AASS	AASS
ABCA1	ABCA1_MOUSE
ABHD4	ABHD4
ACSBG2	ACBG2_XENLA
ACADSB	ACDSB
CHRNA3	ACHA3_HUMAN
BRCOX	ACOX3_MOUSE
ACSL1	ACSL1_CAVPO
Adra1a	ADA1A_MOUSE
ADRB1	ADRB1_SHEEP
ADRB2	ADRB2_TSCTR
FDX1	ADX
AFF3	AFF3
ago3	AGO3_DANRE
AGRIN	AGRIN_CHICK
AGTR2	AGTR2
ALDH1L2	AL1L2
GPT2	ALAT2_XENTR
ALDOA	ALDOA
APLP	APLP_LOCMI
AQP3	AQP3_RAT
AQP4	AQP4_RAT
AQP7	AQP7
AQP9	AQP9
ARFGAP1	ARFG1_RAT
ARHGEF6	ARHG6
ARIH1	ARI1_HUMAN
ARSB	ARSB_FELCA
ARSI	ARSI_CANFA
ARX	ARX_RAT
ATP2B1	AT2B1_PIG
ATF2	ATF2
ATF5	ATF5
ATHL1	ATHL1_DANRE
ATP7A	ATP7A
ATP7B	ATP7B
ADAMTS12	ATS12
ADAMTS16	ATS16_HUMAN
ADAMTS17	ATS17
ADAMTS2	ATS2_BOVIN
ADAMTS7	ATS7_HUMAN
BCL2L2	B2CL2
SLC4A2	B3A2
SLC4A3	B3A3
BAI2	BAI2
BCAR1	BCAR1
BCAS3	BCAS3_MOUSE
BCL2	BCL2
BHMT2	BHMT2_PONAB
BICC1	BICC1
BMAL1	BMAL1
BMP1	BMP1_MOUSE
BRCC3	BRCC3
BRD3	BRD3
BTG1	BTG1_CHICK
CD163	C163A_CANFA
COL4A3BP	C43BP_XENTR
CACP	CACP_COLLI
CACT	CACT
CACHD1	CAHD1
CALM2	CALM_CHLRE
Capn8	CAN8
Capn9	CAN9_RAT
NEDD9	CASL
CASP3	CASP3_RAT
CASR	CASR_MOUSE
CAT	CATA_MOUSE
CTSL1	CATL_SARPE
CAV1	CAV1_RHIFE
CPA2	CBPA2_RAT
CBS	CBS_HUMAN
C4orf33	CD033_HUMAN
CDK5R1	CD5R1
CDKN1B	CDN1B_MUSVI
CELA2A	CEL2A_PIG
CHAC1	CHAC1
CHD1	CHD1
CHMP2B	CHM2B
C9orf172	CI172
CILP	CILP1
Cltc	CLH_RAT
CLIP4	CLIP4
CMIP	CMIP
CNOT4	CNOT4_MOUSE
CNTNAP1	CNTP1_HUMAN
COL2A1	CO2A1_XENLA
COL6A6	CO6A6_MOUSE
COE2	COE2
Cyp17a1	CP17A_CHICK
CYP2U1	CP2U1
CYP46A1	CP46A_HUMAN
CYP4F3	CP4FE
CPAMD8	CPMD8_HUMAN
CREB3L3	CR3L3
CREB3L2	CRBL2
CREB1	CREB1
CREM	CREM
CRT	CRT
CRB1	CRUM1
MFSD12	CS028_MOUSE
CSD	CSD
CSR1	CSR1
CSRNP2	CSRN2
CSRP1	CSRP1_RAT
CTL2	CTL2
CTNNB1	CTNB
GUCD1	CV013
C22orf25	CV025_HUMAN
FAM199X	CX039
CYBB	CY24B_HUMAN
DENND1A	DEN1A
GLUD1	DHE3_CHAAC
GLUD2	DHE4_GORGO
DHRS9	DHRS9
DIC	DIC_HUMAN
DIRAS1	DIRA1
DLL1	DLL1_MOUSE
DMBT1	DMBT1_HUMAN
DNAJB1	DNAJ1
DPH3	DPH3
DUS1	DUS1
DUSP10	DUS10
DUSP6	DUS6
DUSP9	DUS9
Ppp1r27	DYSI1_MOUSE
EIF2AK3	E2AK3_HUMAN
EPB41L2	E41L2_HUMAN
DEL1	EDIL3_MOUSE
EGR1	EGR1
EHD1	EHD1
EHD3	EHD3
ELF2	ELF2_HUMAN
ELK4	ELK4
ENTPD1	ENTP1
EPHA4	EPHA4
EPHB1	EPHB1_RAT
ERC2	ERC2_RAT
ERG	ERG
ERI2	ERI2
ERN1	ERN1
ETV6	ETV6
EXOC7	EXOC7_HUMAN
EXT1	EXT1
FAM102B	F102B
ABHD17C	F108C_HUMAN
FAM46C	FA46C
f5	FA5_PIG
F8	FA8_PIG
FAH	FAAA_RAT
FABP1	FABL
FAF1	FAF1_HUMAN
FAHD2A	FAH2A_DANRE
FAS	FAS
FIBCD1	FBCD1_HUMAN
FBLN1	FBLN1_MOUSE
FBP3	FBP3
FBXO30	FBX30_RAT
FCN1	FCN1_MOUSE
FERMT2	FERM2
FEV	FEV
FGFR1	FGFR1_MOUSE
FGFR2	FGFR2_DROME
FGFR4	FGFR4_XENLA
FHIT	FHIT
FLNB	FLNB_MOUSE
FOXD4	FOXD4
FOXO1	FOXO1
FRMD8	FRMD8
FSCN1	FSCN1_MOUSE
FSCN2	FSCN2
FST	FST
FSTL1	FSTL1
FZD5	FZD5_HUMAN
FZD8	FZD8_HUMAN
GALE	GALE_METJA
GLIPR2	GAPR1_HUMAN
GARNL3	GARL3
GAS6	GAS6
SLC25A16	GDC
ARHGDIA	GDIR1_RAT
GGT1	GGT1_HUMAN
GLRX	GLRX
GNAT2	GNAT2
GNMT	GNMT_RAT
PGR25	GP133_BOVIN
GPR83	GPR83
GPSM2	GPSM2_HUMAN
RASGRP3	GRM3_MOUSE
GRP1	GRP1
RASGRP3	GRP3
SLC2A8	GTR8_MOUSE
hsp90	H90A1
HSPBAP1	HBAP1_RAT
HECW2	HECW2
HIF1A	HIF1A
HIPK2	HIPK2_MOUSE
Hhipl2	HIPL2
HMOX2	HMOX2
HMP	HMP
HEPHL1	HPHL1_MOUSE
HRH2	HRH2_CANFA
Hgs	HRS
Hsph1	HS105_MOUSE
HSPA1A	HSP70_CHICK
HSPA2	HSP72
HSPA8	HSP7C_SAGOE
UROC1	HUTU_MOUSE
GCK	HXK4
IFRD1	IFRD1
IFRD2	IFRD2
ILK	ILK_BOVIN
INF2	INF2
ING1	ING1_MOUSE
DIO1	IOD1_ORENI
KCNJ12	IRK12
KCNJ8	IRK8
KCNJ9	IRK9
ITGA1	ITA1
ITGA2	ITA2
ITGA6	ITA6
ITGB1	ITB1_HUMAN
ITGB2	ITB2
ITGB5	ITB5
ITCH	ITCH
ITPK1	ITPK1_CHICK
IVD	IVD_RAT
IYD	IYD1
JAZF1	JAZF1
JMJD4	JMJD4
JUN	JUN
KIAA0141	K0141
PRKAR1A	KAP0_CHICK
KAP1	KAP1_RAT
KATNAL1	KATL1
CSNK1A1	KC1A_XENLA
KCNK3	KCNK3_RAT
KLHDC2	KDC2
Kdm6a	KDM6A
KIF1B	KIF1B
KLF13	KLF13
KLF5	KLF5
KLHL12	KLH12_DANRE
KLHL5	KLHL5
PRKCD	KPCD
RPS6KA3	KS6A3
KYNU	KYNU_NEMVE
LARP6	LARP6
LHFPL2	LHPL2_HUMAN
LIPA	LICH_HUMAN
LMTK1	LMTK1
LMTK3	LMTK3
LPH	LPH_HUMAN
LRIG1	LRIG1_MOUSE
LRP12	LRP12
LRP4	LRP4_MOUSE
LTV1	LTV1_XENLA
ALOX15B	LX15B_MOUSE
LYRM4	LYRM4
LYSMD3	LYSM3
DMGDH	M2GD_HUMAN
TMEM57	MACOI_RAT
MAD1L1	MAD1
MAF	MAF
ME1	MAOX_ANAPL
MCCB	MCCB_RAT
MEF2A	MEF2A
MEP1B	MEP1B
MFAP4	MFAP4
SLC25A37	MFRN1
Slc25a28	MFN2B
MFSD10	MFS10_HUMAN
MINPP1	MINP1
MIOX	MIOX_MOUSE
MAPK6	MK06_MOUSE
MMP17	MMP17_MOUSE
MORC2	MORC2
SLC16A10	MOT10_MOUSE
SLC16A8	MOT3
SLC16A9	MOT9_MOUSE
MSRB3	MSRB3
MST4	MST4_MOUSE
MTNR1A	MTR1A_HUMAN
MTSS1L	MTSSL_MOUSE
MUS81	MUS81
MYL9	MYL9_PONAB
MYO10	MYO10_HUMAN
MYH3	MYO3
MYO6	MYO6_HUMAN
MYO9A	MYO9A
NAAA	NAAA_MOUSE
NAGA	NAGAB_CHICK
NCAM1	NCAM1_BOVIN
NCAM2	NCAM2
CYB5R3	NCB5R
NDOR1	NDOR1
NEDD4L	NED4L
NEK6	NEK6
nelf	NELF
MME	NEP_RABIT
PRSS12	NETR_MACMU
NFE2L1	NF2L1
NFIA	NFIA
NFKB2	NFKB2
NGAP	NGAP
NGLY1	NGLY1_MOUSE
NLK	NLK
SLC34A2	NPT2B_RAT
NPTX1	NPTX1_HUMAN
NPTX2	NPTX2
NRP2	NRP2_HUMAN
IVNS1ABP	NS1BP
OPRK1	OPRK
OTX1	OTX_STRPU
PLA2G4A	PA24A_XENLA
PAIP2	PAIP2
PAPPA2	PAPP2_HUMAN
PAR3L	PAR3L
PARD6B	PAR6B
PARD3	PARD3
PARVA	PARVA
PAT3	PAT3
PAX2	PAX2
PAX3	PAX3B_XENLA
PXN	PAXI
PCK1	PCKGC_HUMAN
PCSK6	PCSK6_HUMAN
STARD10	PCTL
PDCD6IP	PDC6I_XENLA
CBFB	PEBB
PEBP4	PEBP4
PAH	PH4H_BOVIN
PHC2	PHC2
PITPNM3	PITM3
PIWIL2	PIWL2_XENTR
ZMYND8	PKCB1
PLEKHG7	PKHG7
PLCH2	PLCH2
PLG	PLMN_HUMAN
PMS1	PMS1
POSTN	POSTN
ACP5	PPA5_HUMAN
ALPL	PPBT
PPIL6	PPIL6_BOVIN
PPM1E	PPM1E
PPM1K	PPM1K_XENLA
PRDM6	PRDM6_MOUSE
PRICKLE1	PRIC1
PRICKLE2	PRIC2
PRSS23	PRS23_MOUSE
PTPN14	PTN14
PTPN21	PTN21
PTPRU	PTPRU
PUR1	PUR1_RAT
PXDN	PXDN_XENTR
TP53I3	QORX_HUMAN
RAB20	RAB20
RAB30	RAB30_MOUSE
RAB37	RAB37
RAP1B	RAP1B_XENTR
RBM24	RBM24
RCAN1	RCAN1
RFX7	RFX7
PP2CA	RGLG1
RGS19	RGS19_RAT
RHOBTB1	RHBT1_MOUSE
RHES	RHES_RAT
DLC1	RHG07_BOVIN
ARHGAP20	RHG20
RHOU	RHOU
RICS	RICS
RMND1	RMND1
RNF44	RNF44_HUMAN
ROBO1	ROBO1
ROBO3	ROBO3_MOUSE
ROR1	ROR1_HUMAN
RAPGEF1	RPGF1
RAPGEF2	RPGF2_MOUSE
RAPGEF4	RPGF4
SLC17A9	S17A9_HUMAN
SLC25A36	S2536_DANRE
SLC25A38	S2538
SLC35E1	S35E1_DROME
SLC35E2	S35E2
SLC39A10	S39AA_HUMAN
SLC4A7	S4A7
SLC4A8	S4A8
SLC5A6	SC5A6_MOUSE
SDCBP	SDCB1_HUMAN
SEMA5A	SEM5A
SESN1	SESN1
SET1	SET1
SFRP3	SFRP3_CHICK
SH2D3C	SH2D3
SH3GL1	SH3G1_HUMAN
SH3GL3	SH3G3_MOUSE
SHH	SHH_CHICK
SIK2	SIK2_CHICK
SMAD1	SMAD1
SMAD2	SMAD2
SMAD3	SMAD3
SAMD4A	SMAG1
SMC6	SMC6_MOUSE
MIEF1	SMC7L
SMYD4	SMYD4_CHICK
SNAP29	SNP29
SNX11	SNX11_HUMAN
SLCO4A1	SO4A1_MOUSE
SOCS3	SOCS3
sod1	SODM1
SORL1	SORL_CHICK
SPDEF	SPDEF
SPINT2	SPIT2
SPNS1	SPNS1_DANRE
SPON2	SPON2
SPSB1	SPSB1
SPSB3	SPSB3_MOUSE
SPRY2	SPY2
AGXT	SPYA_CALJA
SQSTM1	SQSTM
SRA1	SRA1
SSR1	SSR1
ST14	ST14
SULT1B1	ST1B1_MOUSE
SULT1E1	ST1E1
STARD13	STA13
STAM1	STAM1
STIM1	STIM1
STK11	STK11_CHICK
STK40	STK40
SURF4	SURF4
SYDE2	SYDE2
SYNE2	SYNE2
TBC1D17	TBC17
TBC1D25	TBC25
TUBG2	TBG2
TENC1	TENC1
TENR	TENR_HUMAN
TES	TES
GTF2B	TF2B_XENLA
TFG	TFG
TFPI2	TFPI2
TGS1	TGS1
TIE1	TIE1_DANRE
TIMP4	TIMP4_MOUSE
ZFP36L1	TISB
TMEM104	TM104_CHICK
TMEM86A	TM86A_MOUSE
TMEM20	TMM20
TMEM68	TMM68
TNFRSF19	TNR19
TOB2	TOB2
TRAF3	TRAF3_MOUSE
TRAF4	TRAF4_MOUSE
TRAF5	TRAF5_HUMAN
TRIM45	TRI45
TRIM55	TRI55
TRIO	TRIO
TRPA1	TRPA1_CAEEL
TRPV6	TRPV6
TRXR1	TRXR1_BOVIN
TRXR3	TRXR3
TSPAN3	TSN3
TSP2	TSP2
SLC25A1	TXTP
TYR	TYRO_MOUSE
UBE2E3	UB2E3_MOUSE
RBCK1	UB7I3
UBC3	UBC3
UBE2W	UBE2W_HUMAN
UBIAD1	UBIA1
USP10	UBP10_XENTR
USP54	UBP54
UCP2	UCP2
UGT2B7	UD2B7
UNC13D	UN13D
URAD	URAD_AMICA
USO1	USO1_YEAST
VWA2	VWA2
WNT5B	WNT5B
WRN	WRN
XAF1	XAF1
XIRP2	XIRP2
YAP1	YAP1
ZC3H12C	ZC12C_MOUSE
ZC3H12D	ZC12D
ZFAND6	ZFAN6
ZFAND2B	ZFN2B
ZMIZ1	ZMIZ1_MOUSE
ZKSCAN7	ZN167
ZNF598	ZN598_DANRE
ZNF622	ZN622
ZNF93	ZNF93
ZNRF3	ZNRF3
SLC30A7	ZNT7
ALDH2	ALDH2_PONAB
AQP10	AQP10
ANKK1	ANKK1
AS3MT	AS3MT_MOUSE
C1orf228	CA228_HUMAN
sde2	CA055_DANRE
CDADC1	CDAC1
CDCP2	CDCP2_HUMAN
COG7	COG7
DNAJB4	DNJB4_PONAB
ELK1	ELK1_MOUSE
EIF3J	EIF3J
DENND6A	F116A_CHICK
FBN1	FBN1_PIG
GDF6	GDF6A
LONP2	LONP2
LOXL4	LOXL4
KLHL20	KLH20_HUMAN
LCTL	LCTL
lhfpl2	LHPL2_DANRE
lipf	LIPG_HUMAN
Pnliprp1	LIPR1_RAT
LTBP1	LTBP1
UBAC1	KPC2
Dmgdh	M2GD_RAT
MEGF6	MEGF6_HUMAN
MSR1	MSRE
MYH14	MYH14
Nme2	NDKB_RAT
napA	NAPA_NEMVE
NPHP1	NPHP1
OIT3	OIT3_BOVIN
ND4	NU4M_MYTED
ND5	NU5M_ANOQU
Paqr3	PAQR3_MOUSE
PAX7	PAX7
Gpld1	PHLD_RAT
PTPRC	PTPRC
Ptprs	PTPRS_MOUSE
RpL13	RL13_SPOFR
RpL13A	RL13A_CHOPR
RpL32	RL32_DROYA
RNF11	RNF11
RNASEH2B	RNH2B
POLR3H	RPC8
RpS23	RS23_DERVA
RPS27L	RS27L
SFI1	SFI1
SET	SET_RAT (SET)
slc5a8	SC5A8_DANRE
SEPT1	SEPT1
SIDT1	SIDT1_HUMAN
SNX7	SNX7
SLC37A2	SPX2_BOVIN
SSPO	SSPO_BOVIN
TIGD6	TIGD6
traf6	TRAF6_XENTR
MELTF	TRFM_RABIT
Trpa1	TRPA1_RAT
TRPC5	TRPC5_RABIT
TRPV4	TRPV4
PRSS16	TSSP
TXNDC11	TXD11_BOVIN
Ugt2b15	UDB15
WNT2	WNT2_DASNO
p4	XP4
YLPM1	YLPM1_HUMAN

## Sheet: T23 vs C23
Homo Sapiens annotated	Names in microarray excel file
Pzp	A2M_MOUSE
SLC25A31	AAC4
ABCF1	AB1F
ABCA1	ABCA1_MOUSE
ABCA3	ABCA3_HUMAN
ABCD3	ABCD3_RAT
ABHD4	ABHD4
CHRNA3	ACHA3_HUMAN
BRCOX	ACOX3_MOUSE
ADAM10	ADA10_HUMAN
Adra1a	ADA1A_MOUSE
Adipor2	ADR2
FDX1	ADX
AFF3	AFF3
ago3	AGO3_DANRE
AKr1D1	AK1D1
AKAP10	AKA10
Ankrd54	ANR54
ARL13B	AR13B_HUMAN
ARFGAP1	ARFG1_RAT
ARIH1	ARI1_HUMAN
ARX	ARX_RAT
ETNPPL	AT2L1
ATP5G2	AT5G2_SHEEP
ATF2	ATF2
ATF5	ATF5
ATP7A	ATP7A
BCL2L2	B2CL2
BAHD1	BAHD1
BAI2	BAI2
BCAS3	BCAS3_MOUSE
BCL2	BCL2
BICC1	BICC1
BMP1	BMPH_STRPU
BROX	BROX
BRS3	BRS3
BTG1	BTG1_BOVIN
COL4A3BP	C43BP_XENTR
C1orf158	CA158
CACHD1	CAHD1
CALM2	CALM_CHLRE
NEDD9	CASL
CAT	CATA_MOUSE
CTSL1	CATL1_CANFA
C2orf50	CB050
Cpa2	CBPA2_MOUSE
CBS	CBS_HUMAN
TCAIM	CC023_HUMAN
CDK5R1	CD5R1
CELA2A	CEL2A_PIG
CHAC1	CHAC1
CHD1	CHD1
CHIA	CHIA_RAT
CHMP2B	CHM2B
C9orf172	CI172
CLIP4	CLIP4
Proser1	CM023
CMIP	CMIP
CNTNAP1	CNTP1_HUMAN
COE2	COE2
COPG1	COPG
SLC31A1	COPT1
MT-CO1	COX1_PARLI
MT-CO2	COX2_DROSU
CYP4F3	CP4FE
CREB3L3	CR3L3
CREB1	CREB1
CREM	CREM
CRLS1	CRLS1
CRT	CRT
CRB1	CRUM1
CSD	CSD
CSRNP2	CSRN2
SLC44A2	CTL2
slc44a4	CTL4_DANRE
GUCD1	CV013
C22orf25	CV025_HUMAN
FAM199X	CX039
Cyba	CY24A
CYBB	CY24B_HUMAN
CYCS	CYC_APIME
DDX5	DDX5
DEGS1	DEGS1
GLUD2	DHE4_GORGO
DHRS9	DHRS9
DIC	DIC_HUMAN
DIRAS1	DIRA1
DLL1	DLL1_MOUSE
DNAJB1	DNAJ1
Dnajc3	DNJC3_BOVIN
DPH3	DPH3
POLD	DPOD1
DUS1	DUS1
DUSP10	DUS10
DUSP6	DUS6
DUSP9	DUS9
Dnah8	DYH8_MOUSE
Ppp1r27	DYSI1_MOUSE
EPB41L2	E41L2_HUMAN
Slc1a3	EAA1_MOUSE
edem3	EDEM3_XENLA
DEL1	EDIL3_MOUSE
Eef1g	EF1G_ARTSA
EFHC1	EFHC1
EFHC2	EFHC2_CHICK
EGR1	EGR1
EHD3	EHD3
Eif2b1	EI2BA_MOUSE
EIF3S3	EIF3H_NEMVE
ELK4	ELK4
HSP90B1	ENPL_PIG
EPHA4	EPHA4
ERC2	ERC2_RAT
ERG	ERG
ETV6	ETV6
EXT1	EXT1
FAM102B	F102B
FAM154B	F154B
zc2hc1a	F164A_XENLA
FAM46C	FA46C
F8	FA8_PIG
FAAH2	FAAH2
FAIM2	FAIM2
PTK2	FAK1_XENLA
FIBCD1	FBCD1_HUMAN
FBXO30	FBX30_RAT
FERMT2	FERM2
FEV	FEV
FGFR1	FGFR1_CHICK
FGFR2	FGFR2_DROME
FOXD4	FOXD4
FOXO1	FOXO1
FRY	FRY_DROME
FSCN1	FSCN1_MOUSE
FSCN2	FSCN2
FST	FST
FZD5	FZD5_HUMAN
FZD8	FZD8_XENLA
GLIPR2	GAPR1_HUMAN
GARNL3	GARL3
GOLGA6L6	GG6L6
GPR83	GPR83
GPSM2	GPSM2_MOUSE
Grb10	GRB10
RASGRP3	GRM3_MOUSE
HSPA5	GRP78_CHICK
hsp90	H90A1
HSPBAP1	HBAP1_RAT
HE	HE_HEMPU
HECW2	HECW2
HIF1A	HIF1A
HIPK2	HIPK2_MOUSE
HMOX2	HMOX2
HRH2	HRH2_CANFA
Hgs	HRS
Hsph1	HS105_MOUSE
HSPA13	HSP13_HUMAN
HSPA1A	HSP70_BRUMA
HSPA8	HSP7C_DANRE
hyou1	HYOU1_DANRE
EIF4G1	IF4G1_HUMAN
IFRD1	IFRD1
IFRD2	IFRD2
ILK	ILK_BOVIN
ING1	ING1_MOUSE
IQCH	IQCH
KCNJ12	IRK12
KCNJ8	IRK8
KCNJ9	IRK9
ITGA2	ITA2
ITGA6	ITA6
ITGB1	ITB1_HUMAN
ITGB2	ITB2
ITGB5	ITB5
ITPK1	ITPK1_CHICK
IYD	IYD1
JAZF1	JAZF1
JUN	JUN
KIAA0141	K0141
Cep104	K0562
PRKAR1A	KAP0_CHICK
KAP1	KAP1_MOUSE
CSNK1A1	KC1A_XENLA
Kdm6a	KDM6A
KIF16B	KI16B_HUMAN
KIFC3	KIFC3
KLF13	KLF13
KLF5	KLF5
KLHL5	KLHL5
RPS6KA3	KS6A3
LARP6	LARP6
LHFPL2	LHPL2_HUMAN
LIPA	LICH_HUMAN
LMAN2L	LMA2L
LMTK3	LMTK3
LONP2	LONP2
ALOX5	LOX5_HUMAN
LPH	LPH_HUMAN
LRRC34	LRC34_HUMAN
LRP12	LRP12
ALOX15B	LX15B_MOUSE
SELP	LYAM3
LYSMD3	LYSM3
MAD1L1	MAD1
MAF	MAF
Masp1	MASP1_RAT
Mcrs1	MCRS1
ABCB1	MDR
MEF2A	MEF2A
Megf6	MEGF6_RAT
Slc25a28	MFRN2
MFSD10	MFS10_HUMAN
mib1	MIB1_DANRE
MIOX	MIOX_MOUSE
MAPK6	MK06_MOUSE
MMP17	MMP17_MOUSE
MOK	MOK
SLC16A10	MOT10_MOUSE
SLC16A8	MOT3
SLC16A9	MOT9_MOUSE
MSRB2	MSRB_ACAM1
MTSS1L	MTSSL_MOUSE
MYO6	MYO6_HUMAN
NAPEPLD	NAPEP_BOVIN
NCAM1	NCAM1_BOVIN
NCAM2	NCAM2
CYB5R3	NCB5R
Ndel1	NDEL1_RAT
Nme2	NDKB_RAT
NEDD4L	NED4L
nelf	NELF
NFE2L1	NF2L1
Nfxl1	NFXL1
NGLY1	NGLY1_MOUSE
NLK	NLK
SLC34A2	NPT2B_RAT
IVNS1ABP	NS1BP
NUP155	NU155_HUMAN
ND3	NU3M
ND4	NU4M_MYTED
ND5	NU5M_ANOQU
NUCB2	NUCB2
OPRK1	OPRK
OTX1	OTX_STRPU
PLA2G4A	PA24A_XENLA
PAIP2	PAIP2
PAPPA2	PAPP2_HUMAN
PAPSS1	PAPSS_URECA
PAR3L	PAR3L
PARD3	PARD3
PARVA	PARVA
PAT3	PAT3
PAX2	PAX2
PAX3	PAX3B_XENLA
PXN	PAXI
PCGF3	PCGF3_HUMAN
PCK1	PCKGC_HUMAN
PCK2	PCKGM
PCSK6	PCSK6_HUMAN
STARD10	PCTL
PDCD6IP	PDC6I_XENLA
PDIA4	PDIA4_HUMAN
CBFB	PEBB
PEBP4	PEBP4
PPARGC1B	PERC_ANOGA
PHC2	PHC2
Pias3	PIAS3
PITPNM3	PITM3
PIWIL2	PIWL2_XENTR
ZMYND8	PKCB1
PLEKHG7	PKHG7
plcxd2	PLCX2
Plcxd3	PLCX3
pno1	PNO1_NEMVE
PPIL6	PPIL6_BOVIN
PPM1E	PPM1E
PPM1K	PPM1K_XENLA
Rabac1	PRAF1
PRICKLE1	PRIC1
PRSS23	PRS23_MOUSE
PTPRU	PTPRU
RAB20	RAB20
RAB30	RAB30_MOUSE
RAB37	RAB37
RABL3	RABL3
Rac1	RAC1_RAT
RAP1B	RAP1B_DANRE
RASA1	RASA1
RBM24	RBM24
RCAN1	RCAN1
RGS19	RGS19_RAT
RHES	RHES_RAT
DLC1	RHG07_BOVIN
Arhgap17	RHG17
RIBC2	RIBC2
RICS	RICS
RpL13A	RL13A_CHOPR
RPL26	RL26_LITLI
RpL32	RL32_DROYA
Rnf34	RNF34
ROBO1	ROBO1
ROR1	ROR1_HUMAN
RAPGEF1	RPGF1
RpS23	RS23_DERVA
rsad2	RSAD2
RTN4	RTN4_HUMAN
SLC17A9	S17A9_HUMAN
SLC25A36	S2536_DANRE
Slc35c2	S35C2
SLC39A10	S39AA_HUMAN
SLC4A7	S4A7
SLC4A8	S4A8
SACS	SACS_HUMAN
SAR1B	SAR1B
SLC5A6	SC5A6_MOUSE
SDCBP	SDCB1_HUMAN
SEMA5A	SEM5A
Serinc1	SERC1
SESN1	SESN1
SET1	SET1
SFRP3	SFRP3_CHICK
SH2D3C	SH2D3
SHH	SHH_CHICK
SIK2	SIK2_CHICK
SAMD4A	SMAG1
MIEF1	SMC7L
SMYD4	SMYD4_CHICK
SNAP29	SNP29
SNX11	SNX11_HUMAN
SLCO4A1	SO4A1_MOUSE
SOCS3	SOCS3
SORL1	SORL_CHICK
SPDEF	SPDEF
SPINT2	SPIT2
SPNS1	SPNS1_DANRE
SPON2	SPON2
SPSB1	SPSB1
SPSB3	SPSB3_MOUSE
SPRY2	SPY2
AGXT	SPYA_CALJA
SQRDL	SQRD_HUMAN
SQSTM1	SQSTM
SRA1	SRA1
SSR1	SSR1
ST14	ST14
STARD13	STA13
STAM1	STAM1
STIM1	STIM1
STK40	STK40
stub1	STUB
SURF4	SURF4
SYDE2	SYDE2
tmem39a	T39AB
TBC1D25	TBC25
TEKT1	TEKT1_CANFA
TENC1	TENC1
TENR	TENR_HUMAN
TES	TES
GTF2B	TF2B_XENLA
TFG	TFG
TFPI2	TFPI2
TIMP	TIMP
THRB	THRB
Ttn	TITIN
TMEM86A	TM86A_MOUSE
TNIP1	TNIP1
TNFRSF19	TNR19
TOB2	TOB2
TRAF3	TRAF3_MOUSE
TRAF5	TRAF5_HUMAN
TRIM45	TRI45
TRIM55	TRI55
trm1	TRM1
TRPA1	TRPA1_CAEEL
TRPV6	TRPV6
TRXR1	TRXR1_BOVIN
TRXR3	TRXR3
TSPAN3	TSN3
ttc29	TTC29_XENLA
ttc36	TTC36
SLC25A1	TXTP
TYR	TYRO_MOUSE
UBE2E3	UB2E3_MOUSE
UBE2W	UBE2W_HUMAN
UBE4A	UBE4A
USP10	UBP10_XENTR
USP54	UBP54
UCP2	UCP2
URAD	URAD_AMICA
UMOD	UROM_HUMAN
USO1	USO1_YEAST
HDLBP	VIGLN_CHICK
Wbp2	WBP2
WRN	WRN
WDSUB1	WSDU1_CHICK
XAF1	XAF1
Xbp1	XBP1
XIRP2	XIRP2
YAP1	YAP1
ZC3H12C	ZC12C_MOUSE
ZC3H12D	ZC12D
Zdhhc3	ZDHC3_MOUSE
ZFAND6	ZFAN6
ZFAND2B	ZFN2B
ZMIZ1	ZMIZ1_MOUSE
ZKSCAN7	ZN167
ZNF598	ZN598_DANRE
ZNF622	ZN622
ZNF93	ZNF93
ZNFX1	ZNFX1_HUMAN
SLC30A7	ZNT7
ABCA2	ABCA2_HUMAN
ADRB1	ADRB1_SHEEP
ADRB2	ADRB2_TSCTR
ANKK1	ANKK1
Athl1	ATHL1_MOUSE
ATP7B	ATP7B
ADAMTS16	ATS16_HUMAN
bhmt	BHMT1_DANRE
CALU	CALU_RABIT
Cdc14a	CC14A_MOUSE
CDKN1B	CDN1B_MUSVI
CFB	CFAB
CFH	CFAH
MALRD1	CJ112_HUMAN
CYTB	CO026
C3	CO3_MOUSE
cfap20	CP080_XENTR
CYP17A1	CP17A_CHICK
Crebl2	CRBL2
Cpt1a	CPT1A_RAT
Csmd1	CSMD1_MOUSE
Csmd3	CSMD3_MOUSE
Cyc1	CY1_MOUSE
DNAJB4	DNJB4_PONAB
elk1	ELK1_MOUSE
Ephb1	EPHB1_RAT
Ercc3	ERCC3_MOUSE
ABHD17C	F108C_HUMAN
DENND6A	F116A_CHICK
f5	FA5_PIG
FAM47B	FA47B
VWA7	G7C_BOVIN
GAS6	GAS6
GATM	GATM_PONAB
dio1	IOD1_ORENI
KLHL20	KLH20_HUMAN
KIF1B	KIF1B
KLHDC10	KLD10
LRGUK	LRGUK_HUMAN
MBTPS2	MBTP2_HUMAN
Mpi	MPI_RAT
MUC4	MUC4
ovch2	OVCH2
Papln	PPN_MOUSE
PTPN14	PTN14
Ptprs	PTPRS_MOUSE
PLXDC2	PXDC2
RAB38	RAB38
RDH11	RDH11
RpL13	RL13_SPOFR
RpL15	RL15_CHITE
RPL5	RL5_STYCL
RPS27L	RS27L
MRPS7	RT07
SCUBE1	SCUB1
SIR2L3	SIRT3
SNX18	SNX18
SPON1	SPON1
SRPX2	SRPX2
SSPO	SSPO_BOVIN
Svep1	SVEP1_RAT
SYT2	SYT2
TBC1D4	TBCD4
tpt1	TCTP_LATJA
ZFP36L1	TISB
TRPV4	TRPV4
tmem145	TM145_XENLA
Tpsab1	TRYB1
THBS1	TSP1_BOVIN
tax1bp1	TXB1B
UBE2Z	UBE2Z
WDR66	WDR66_HUMAN
Wfikkn2	WFKN2
Map3k19	YSK4
f9	FA9
ZNF143	ZN143

## Sheet: T11 vs T23
Homo Sapiens annotated	Names in microarray excel file
ACSL5	ACSL5
ADAMTS2	ATS2_BOVIN
SLC4A2	B3A2
BMPER	BMPER
CA12	CAH12
CA13	CAH13
CHAC1	CHAC1
CHKB	CHKB
C10orf11	CJ011_MOUSE
CRT	CRT
CRY1	CRY1_SYLBO
CRY2	CRY2_CHICK
FASN	FAS
FNIP1	FNIP1
GALE	GALE_METJA
GP2	GP2_MOUSE
GSS	GSHB_SOLLC
SLC2A8	GTR8_HUMAN
HEBP2	HEBP2_HUMAN
HLF	HLF
HMX3	HMX3
MST4	MST4_MOUSE
MTHFR	MTHR_BOVIN
MYPT2	MYPT2_MOUSE
NEIL1	NEIL1_MOUSE
SMOX	SMOX
PLCD1	PLCD1
CRYZ	QOR_PSEAE
RHBG	RHBG_RABIT
RHES	RHES_HUMAN
ARHGAP20	RHG20
RPC8	RPC8
RAPGEF4	RPGF4
SCD5	SCD5
SMYD4	SMYD4_CHICK
sod1	SODM1
TEF	TEF_CHICK
WNT4	WNT4
XPC	XPC_HUMAN
ZSWIM4	ZSWM4
SLC4A3	B3A3
SCD	ACOD
ADCY9	ADCY9_HUMAN
AGRN	AGRIN_CHICK
ALDH2	ALDH2_PONAB
ANPEP	AMPN
AQP10	AQP10
Aqp3	AQP3_RAT
AQP7	AQP7
AQP9	AQP9
Akr7a2	ARK72_MOUSE
tat	ATTY_DICDI
B3GALNT2	B3GL2
bhmt	BHMT1_XENTR
C1orf228	CA228_HUMAN
CACNA1C	CAC1F
CTSO	CATK
CPA2	CBPA2_HUMAN
CCDC134	CC134
CCND2	CCND2_CHICK
CD151	CD151_BOVIN
CDCA7L	CDA7L
CDK7	CDK7
C5orf49	CE049
Cisd2	CISD2_DROMO
COL5A1	CO5A1
COL6A6	CO6A6_HUMAN
Col11a1	COBA1_RAT
Col14a1	COEA1_MOUSE
COLEC12	COL12_HUMAN
CYP17A1	CP17A_RANDY
CYP1A1	CP1A1_FELCA
cpsf5	CPSF5_DANRE
CRIM1	CRIM1_HUMAN
Dll1	DLL1_RAT
DMBT1	DMBT1_HUMAN
DNASE1L2	DNSL2
DNASE1L3	DNSL3
dpyd	DPYD_DANRE
Ppp1r27	DYSI1_MOUSE
EEF1A1	EF1A1
KIAA1228	SYT2
TCHP	TCHP
Mtpn	MTPN_RAT
MYD88	MYD88
MYH14	MYH14
YIPF7	YIPF7
XDH	XDH_BOVIN
WNT2	WNT2_DASNO
Vwa3a	VWA3A_MOUSE
VKORC1	VKOR1
Ppip5k2	VIP2_MOUSE
Usp16	UBP16
Ugt2b15	UDB15
Umod	UROM_RAT
ttc38	TTC38_DANRE
UBIAD1	UBIA1
Trpa1	TRPA1_MOUSE
TFPI2	TFPI2
Txn2	THIOM_RAT
Tek	TIE2_MOUSE
TIGD6	TIGD6
MELTF	TRFM_RABIT
SLC37A2	SPX2_BOVIN
STN2	STON2
SPINT2	SPIT2
SNX7	SNX7
SIAE	SIAE
SEPT1	SEPT1
Sema5b	SEM5B
SLC7A14	S7A14
PERQ2	PERQ2
PGBD4	PGBD4_HUMAN
P4HB	PDI2_CAEEL
HSPG2	PGBM_HUMAN
ACAN	PGCA_CANFA
PLCH2	PLCH2
PLOD2	PLOD2
PRRT1	PRRT1
PUM2	PUM2
RAE1	RAE1
RERE	RERE
RGS2	RGS2
RNF11	RNF11
MRPL46	RM46
Slc19a3	S19A3
SLC35A2	S35A2
SRD5A2	S5A2
Csrp1	CSRP1_RAT
CUL2	CUL2_PONAB
dazap1	DAZP1_XENLA
Egln1	EGLN1_MOUSE
FBN1	FBN1_PIG
EGF1	FBP1_STRPU
Fcn1	FCN1_MOUSE
Flnb	FLNB_MOUSE
FOXD3	FOXD3
FZD8	FZD8_HUMAN
GNG11	GBG11
GEMIN8	GEMI8
GGT1	GGT1_HUMAN
GKAP1	GKAP1
GPSM2	GPSM2_HUMAN
GstS1	GST_ANOGA
SLC2A8	GTR8_BOVIN
ITGA2	ITA2
Mdga1	MDGA1_RAT
MEGF6	MEGF6_HUMAN
MFGE8	MFGM_HUMAN
MMP2	MMP2_RABIT
SLC16A2	MOT8_RAT
Slc25a28	MFRN2
Msi2	MSI2H
LPCAT2	MBOA2
Map3k4	M3K4
C14orf76	LPP60
LTBP1	LTBP1
L1CAM	L1CAM
LONP	LONP2
UBAC1	KPC2
TAGLN2	TAGL2_HUMAN
MTNR1A	MTR1A_HUMAN
NOTCH2	NOTC2_HUMAN
NPTX1	NPTX1_HUMAN
slc5a8	SC5A8_DANRE
PWP2	PWP2_PONAB
Ppat	PUR1_RAT
zcchc4	ZCHC4_XENTR
NRCAM	NRCAM_HUMAN
NDUFA5	NDUA5
OIT3	OIT3
pm20d2	P20D2_XENTR
Phf20l1	P20LX
Stt3a	STT3A_MOUSE
SUSD2	SUSD2
SYNE2	SYNE2
SYT17	SYT17

## Sheet: Unique T11 vs C11
Homo Sapiens annotated	Names in microarray excel file
AASS	AASS
acsbg2	ACBG2_XELA
ACSL1	ACSL1_CAVPO
ADRB1	ADRB1_SHEEP
ADRB2	ADRB2_TSCTR
AGRN	AGRIN_CHICK
AGTR2	AGTR2
ALDH1L2	AL1L2
gpt2	ALAT2_XENTR
ALDOA	ALDOA
APLP1	APLP_LOCMI
AQP3	AQP3_RAT
AQP4	AQP4_RAT
AQP7	AQP7
Arhgef6	ARHG6
ARSB	ARSB_FELCA
ARSI	ARSI_CANFA
ATP2B1	AT2B1_PIG
ATHL1	ATHL1_DANRE
Adamts12	ATS12
Adamts16	ATS16_MOUSE
ADAMTS17	ATS17
ADAMTS2	ATS2_BOVINE
ADAMTS7	ATS7_HUMAN
Slc4a2	B3A2
SLC4A3	B3A3
BCAR1	BCAR1
BHMT2	BHMT2_PONAB
ARNTL	BMAL1
BMP1	BMP1_MOUSE
BRCC3	BRCC3
BRD3	BRD3
CD163	C163A_CANFA
CACT	CACT
CAPN8	CAN8
Capn9	CAN9_RAT
CASP3	CASP3_RAT
CASR	CASR_MOUSE
CAV1	CAV1_RHIFE
C4orf33	CD033_HUMAN
CILP	CILP1
Cltc	CLH_RAT
CNOT4	CNOT4_MOUSE
col2a1	CO2A1_XENLA
Col6a6	CO6A6_MOUSE
COL22A1	COMA1
Cyp2u1	CP2U1
CYP46A1	CP46A_HUMAN
CPAMD8	CPMD8_HUMAN
Mfsd12	CS028_MOUSE
SCARA3	CSR1
CSRP1	CSRP1_RAT
CTNnB	CTNB
dennd1a	DEN1A
glud1	DHE3_CHAAC
EIF2AK3	E2AK3_HUMAN
EHD1	EHD1
ELF2	ELF2_HUMAN
Entpd1	ENDUA
EPHB1	EPHB1_RAT
ERI2	ERI2
ERN1	ERN1
EXOC7	EXOC7_HUMAN
F5	FA5_PIG
Fah	FAAA_RAT
FAF1	FAF1_HUMAN
FAHD2A	FAH2A_DANRE
FAS	FAS
FBLN1	FBLN1_MOUSE
FUBP3	FBP3
FGFR1	FGFR1_MOUSE
FGFR4	FGFR4_DANRE
FHIT	FHIT
FLNB	FLNB_MOUSE
FRMD8	FRMD8
FSTL1	FSTL1
GALE	GALE_METJA
GAS6	GAS6
SLC25A16	GDC
Arhgdia	GDIR1_RAT
GGT1	GGT1_PIG
GLRX	GLRX
GNAT2	GNAT2
GNMT	GNMT_RAT
GPR133	GP133_BOVIN
GRM3	GRM3_MOUSE
CYTH3	GRP1
SLCO6A1	GST_ANOGA
Slc2a8	GTR8_MOUSE
HHIPL2	HIPL2
IMMT	HMP
Hephl1	HPHL1_MOUSE
HSPB3	HSP17_CAEEL
HSPA2	HSP72
Uroc1	HUTU_MOUSE
GCK	HXK4
INF2	INF2
TXDI1	IOD1_ORENI
Itga1	ITA1
ITCH	ITCH
IVD	IVD_RAT
JMJD4	JMJD4
Katnal1	KATL1
KCNK3	KCNK3_RAT
klhl12	KLH12_DANRE
KLHL18	KPCD
KYNU	KYNU_NEMVE
LCTL	LCTL
lhfpl2	LHPL2_DANRE
LIPA	LICH_MACFA
LIPG	LIPG_HUMAN
Pnliprp1	LIPR1_RAT
LHPP	LMTK1
LMTK1	LRIG1_MOUSE
LRP4	LRP4_MOUSE
LTV1	LTV1_XENLA
LYRM4	LYRM4
DMGDH	M2GD_HUMAN
Tmem57	MACOI_RAT
ME1	MAOX
MCCB	MCCB
MEP1B	MEP1B
MFAP4	MFAP4
SLC25A28	MFN2B
MFRN1	MFRN1
Minpp1	MINP1
MORC2	MORC2
MSRB3	MSRB3
MST4	MST4_MOUSE
MTNR1A	MTR1A_HUMAN
MUS81	MUS81
MYL9	MYCB
MYO10	MYO10_HUMAN
MYH3	MYO3
MYO9A	MYO9A
NAAA	NAAA_MOUSE
NAGA	NAGAB_CHICK
NDOR1	NDOR1
MME	NEP_RABIT
PRSS12	NETR_MACMU
NFIA	NFIA
NFKB2	NFKB2
RASAL2	NGAP
NPTX1	NPTX1_HUMAN
NPTX2	NPTX2
NRP2	NRP2_HUMAN
PAOX	PAO_MAIZE
PAX7	PAX7
PAH	PH4H_BOVINE
PLCH2	PLCH2
Plg	PLMN_RAT
pms1	PMS1
POSTN	POSTN
ACP5	PPA5_HUMAN
ALPL	PPBT
PRDM6	PRDM6_MOUSE
PRICKLE2	PRIC2
PTPN14	PTN14
PTPN21	PTN21
MAZ	PUR1_RAT
PXDN	PXDN_XENTR
TP53I3	QORX_HUMAN
RFX7	RFX7
Rhobtb1	RHBT1_MOUSE
Arhgap20	RHG20
RHOU	RHOU
RMND1	RMND1
RNF44	RNF44_HUMAN
ROBO3	ROBO3_MOUSE
Rapgef2	RPGF2_MOUSE
Rapgef4	RPGF4
SLC25A38	S2538
SLC35E1	S35E1_DROME
SLC35E2	S35E2
SH3GL1	SH3G1_HUMAN
SH3GL3	SH3G3_MOUSE
SMAD1	SMAD1
SMAD2	SMAD2
SMAD3	SMAD3
SMC6	SMC6_MOUSE
SOD1	SODM1
Sult1b1	ST1B1_MOUSE
SULT1E1	ST1E1
STK11	STK11_CHICK
SYNE2	SYNE2
Tbc1d17	TBC17
TUBG2	TBG2
TGS1	TGS1
TIE1	TIE1_DANRE
TIMP4	TIMP4_MOUSE
TLR2	TLR21
TMEM104	TM104_CHICK
SLC35G1	TMM20
TMEM68	TMM68
TRAF4	TRAF4_MOUSE
TRIO	TRIO
TRPA1	TRPA1_RAT
THBS2	TSP2
CDC34	UBC3
Ubiad1	UBIA1
FBXW11	UBIQ_AGLNE
UGT2B7	UD2B7
UNC13D	UN13D
VWA2	VWA2
WNT5B	WNT5B
ZNRF3	ZNRF3
SLC30A10	ZRC1

## Sheet: Unique T23 vs C23
Homo Sapiens annotated	Names in microarray excel file
ABCF1	ABCF1
ABCA3	ABCA3_HUMAN
ABCD3	ABCD3_RAT
AC2	ACT2
ADAM10	ADA10_HUMAN
Adipor2	ADR2
AKr1D1	AK1D1
AKAP10	AKA10
Ankrd54	ANR54
ARL13B	AR13B_HUMAN
ARX	ARX_DANRE
ETNPPL	AT2L1
ATP5G2	AT5G2_SHEEP
BAHD1	BAHD1
BMP1	BMPH_STRPU
BROX	BROX
BRS3	BRS3
CALM2	CALM_LOCMI
CAT	CATA_MOUSE
C2orf50	CB050
Cpa2	CBPA2_MOUSE
TCAIM	CC023_HUMAN
CHIA	CHIA_RAT
Proser1	CM023
C15orf26	CO026
COPG1	COPG
SLC31A1	COPT1
MT-CO1	COX1_PARLI
MT-CO2	COX2_DROSU
CPT1A	CPT1A_RAT
CRLS1	CRLS1
slc44a4	CTL4_DANRE
Cyba	CY24A
CYCS	CYC_APIME
DDX5	DDX5
DEGS1	DEGS1
POLD	DPOD1
Dnah8	DYH8_MOUSE
edem3	EDEM3_XENLA
Eef1g	EF1G_ARTSA
EFHC1	EFHC1
EFHC2	EFHC2_CHICK
Eif2b1	EI2BA_MOUSE
HSP90B1	ENPL_PIG
zc2hc1a	F164A_XENLA
FAAH2	FAAH2
FAIM2	FAIM2
FRY	FRY_DROME
GOLGA6L6	GG6L6
Grb10	GRB10
HSPA5	GRP78_CHICK
HSPA13	HSP13_HUMAN
hyou1	HYOU1_DANRE
EIF4G1	IF4G1_HUMAN
IQCH	IQCH
Cep104	K0562
KIF16B	KI16B_HUMAN
KIFC3	KIFC3
ALOX5	LOX5_HUMAN
LRRC34	LRC34_HUMAN
SELP	LYAM3
Masp1	MASP1_RAT
Mcrs1	MCRS1
Megf6	MEGF6_RAT
mib1	MIB1_DANRE
MOK	MOK
MSRB2	MSRB_ACAM1
NAPEPLD	NAPEP_BOVIN
Ndel1	NDEL1_RAT
Nme2	NDKB_RAT
Nfxl1	NFXL1
NUP155	NU155_HUMAN
ND3	NU3M
ND4	NU4M_MYTED
ND5	NU5M_ANOQU
NUCB2	NUCB2
ATPSK2	PAPS2
PAPSS1	PAPSS_URECA
PCGF3	PCGF3_HUMAN
PCK2	PCKGM
PPARGC1B	PERC_ANOGA
Pias3	PIAS3
plcxd2	PLCX2
Plcxd3	PLCX3
pno1	PNO1_NEMVE
Rabac1	PRAF1
RABL3	RABL3
Rac1	RAC1_RAT
RASA1	RASA1
Arhgap17	RHG17
RIBC2	RIBC2
RpL13A	RL13A_CHOPR
RPL26	RL26_LITLI
RpL32	RL32_DROYA
RPLP1	RLA1_ARTSA
Rnf34	RNF34
RpS23	RS23_DERVA
rsad2	RSAD2
RTN4	RTN4_HUMAN
Slc35c2	S35C2
SACS	SACS_HUMAN
SAR1B	SAR1B
Serinc1	SERC1
SQRDL	SQRD_HUMAN
stub1	STUB
tmem39a	T39AB
TEKT1	TEKT1_CANFA
TIMP	TIMP
Ttn	TITIN
TNIP1	TNIP1
trm1	TRM1
ttc29	TTC29_XENLA
ttc36	TTC36
UBE4A	UBE4A
UMOD	UROM_HUMAN
HDLBP	VIGLN_CHICK
Wbp2	WBP2
WDSUB1	WSDU1_CHICK
Xbp1	XBP1
Zdhhc3	ZDHC3_MOUSE
ZNFX1	ZNFX1_HUMAN
